# Supplementary material for: Significant regional inequalities in the prevalence of intellectual disability and trends from 1990 to 2019: a systematic analysis of GBD 2019
Source: Epidemiol Psychiatr Sci. 2022 Dec 21;31:e91. doi: 10.1017/S2045796022000701 (PMC9805697; doi:10.1017/S2045796022000701)
Supplement: Supplementary file 1 [file epssup.zip]

Archive with 3 entries (3 files):
- S2045796022000701sup001.docx
- S2045796022000701sup002.docx
- S2045796022000701sup003.docx
